# Supplementary material for: A miniature dialysis-culture device allows high-density human-induced pluripotent stem cells expansion from growth factor accumulation
Source: Commun Biol. 2021 Nov 19;4:1316. doi: 10.1038/s42003-021-02848-x (PMC8604949; doi:10.1038/s42003-021-02848-x)
Supplement: Supplementary file 4 — Supplementary Data 1 [file 42003_2021_2848_MOESM4_ESM.xlsx]

## Sheet: Figure 1 (b,c,d,e,f,h,i)
	Figure 1b - Glucose concentration
	Culture compartment (-FP003)					Dialysate compartment (-FP003)
	Time (hour)	Rep 1	Rep 2	Rep 3		Time (hour)	Rep 1	Rep 2	Rep 3
	0	0.819	0.744	0.917		0	2.71	2.44	2.4
	2	1.71	1.61	1.83		2	2.59	2.23	2.42
	4	2.14	1.93	2.19		4	2.58	2.33	2.39
	6	2.4	2.04	2.43		6	2.36	2.28	2.33
	8	2.41	2.04	2.58		8	2.63	2.24	2.39
	10	2.53	2.12	2.65		10	2.7	2.33	2.57
	12	2.58	2.32	2.9		12	2.67	2.4	2.62
	Culture compartment (+FP003)					Dialysate compartment (+FP003)
	Time (hour)	Rep 1	Rep 2	Rep 3		Time (hour)	Rep 1	Rep 2	Rep 3
	0	0.917	0.748	0.835		0	2.51	2.39	2.71
	2	1.83	1.59	1.76		2	2.39	2.4	2.59
	4	2.19	1.86	2		4	2.45	2.45	2.58
	6	2.43	2.01	2.17		6	2.36	2.38	2.36
	8	2.58	2.09	2.23		8	2.39	2.47	2.63
	10	2.65	2.1	2.3		10	2.37	2.6	2.7
	12	2.9	2.32	2.59		12	2.46	2.62	2.67
	Figure 1c - Lactate concentration
	Culture compartment (-FP003)					Dialysate compartment (-FP003)
	Time (hour)	Rep 1	Rep 2	Rep 3		Time (hour)	Rep 1	Rep 2	Rep 3
	0	0.839	0.751	0.834		0	0	0	0
	2	0.344	0.438	0.301		2	0.067	0.068	0.076
	4	0.241	0.184	0.197		4	0.082	0.087	0.093
	6	0.1096	0.194	0.104		6	0.087	0.093	0.098
	8	0.107	0.119	0.106		8	0.094	0.092	0.1
	10	0.086	0.086	0.095		10	0.091	0.097	0.11
	12	0.078	0.08	0.09		12	0.081	0.084	0.096
	Culture compartment (+FP003)					Dialysate compartment (+FP003)
	Time (hour)	Rep 1	Rep 2	Rep 3		Time (hour)	Rep 1	Rep 2	Rep 3
	0	0.703	0.819	0.933		0	0	0	0
	2	0.478	0.336	0.353		2	0.069	0.068	0.071
	4	0.285	0.205	0.206		4	0.091	0.091	0.093
	6	0.21	0.134	0.133		6	0.097	0.096	0.094
	8	0.16	0.108	0.114		8	0.102	0.104	0.108
	10	0.13	0.103	0.106		10	0.102	0.11	0.113
	12	0.084	0.103	0.115		12	0.102	0.107	0.109
	Figure 1d - 20 kDa FITC concentration measurement
	Culture compartment (-FP003)					Dialysate compartment (-FP003)
	Time (hour)	Rep 1	Rep 2	Rep 3		Time (hour)	Rep 1	Rep 2	Rep 3
	0	2.07247	2.06722	1.95424		0	0.00029	0.000256	0.000292
	2	2.03349	2.13682	2.09072		2	0.00087	0.000908	0.002026
	6	1.93645	2.16289	2.16147		4	0.00242	0.002148	0.00217
	12	2.08713	2.13174	2.1725		6	0.004924	0.004714	0.004576
	24	2.05059	1.91833	2.19328		8	0.010142	0.010072	0.009536
	Figure 1e - 10 kDa FITC concentration measurement
	Culture compartment (-FP003)					Dialysate compartment (-FP003)
	Time (hour)	Rep 1	Rep 2	Rep 3		Time (hour)	Rep 1	Rep 2	Rep 3
	0	2.16609	2.22068	2.20416		0	0.000284	0.000298	0.000268
	2	2.16299	2.22175	2.28701		2	0.002068	0.001	0.00209
	6	2.18797	2.33572	2.27844		4	0.006274	0.00392	0.006156
	12	2.24101	2.30034	2.13415		6	0.013946	0.008406	0.01232
	24	2.2181	2.22961	2.29588		8	0.035308	0.02144	0.028584
	Figure 1f - 4 kDa FITC concentration measurement
	Culture compartment (-FP003)					Dialysate compartment (-FP003)
	Time (hour)	Rep 1	Rep 2	Rep 3		Time (hour)	Rep 1	Rep 2	Rep 3
	0	1.65938	1.68391	1.68982		0	0.000312	0.000316	0.00029
	2	1.63846	1.7586	1.69062		2	0.005834	0.004094	0.00441
	6	1.64045	1.76933	1.7612		4	0.022472	0.018546	0.015696
	12	1.64605	1.78294	1.75255		6	0.050878	0.043974	0.034984
	24	1.57827	1.75513	1.62554		8	0.11812	0.101782	0.08022
	Figure 1h - Secondary apoptosis / necrosis
		Sample		Rep 1	Rep 2	Rep 3	Rep 4	Rep 5	Rep 6
		TkDN-4M	6h + GG	2.33605	2.74906	4.71459	1.37424	2.10634	1.58643
	+ FP003	201B7	6h + GG	2.86611	2.08872	1.74316	1.62014	2.62829	1.83137
		Ff-I01s01	6h + GG	2.33931	2.20522	1.21078	1.50688	1.15249	3.40873
		TkDN-4M	6h - GG	8.38479	7.36962	8.13909	8.9089	5.36345	7.4225
	- FP003	201B7	6h - GG	6.53221	6.80642	4.34941	6.90822	8.21403	5.32804
		Ff-I01s01	6h - GG	8.71605	10.3497	8.77556	7.44082	5.09116	8.31953
	Figure 1i - Primary Apoptosis
		Sample		Rep 1	Rep 2	Rep 3	Rep 4	Rep 5	Rep 6
		TkDN-4M	6h + GG	0.102212	0.0553538	0.114342	0.106951	0.0520508	0.0780329
	+ FP003	201B7	6h + GG	0.13826	0.0871236	0.141428	0.058104	0.159141	0.0820297
		Ff-I01s01	6h + GG	0.148022	0.26166	0.149053	0.106951	0.118917	0.0951576
		TkDN-4M	6h - GG	1.01714	0.667766	0.539055	0.887778	0.429569	0.540272
	- FP003	201B7	6h - GG	0.675499	0.849113	0.934615	1.06015	1.14969	0.798397
		Ff-I01s01	6h - GG	0.551746	0.971713	0.541953	0.663711	0.9935	1.04153

## Sheet: Figure 2 (d,e,f,g)
	Figure 2d - Aggregates diameter measurement
	TkDN-4M
	Formed Aggregates Day 0			D/MR(-) Day 4			C/MR(+) Day 4
	Range	Sum of Count		Range	Sum of Count		Range	Sum of Count
	20-40	2		140-160	1		20-40	2
	40-60	2		160-180	3		40-60	2
	60-80	7		180-200	12		60-80	16
	80-100	10		200-220	39		80-100	82
	100-120	33		220-240	66		100-120	125
	120-140	108		240-260	92		120-140	133
	140-160	176		260-280	110		140-160	63
	160-180	121		280-300	85		160-180	35
	180-200	34		300-320	44		180-200	16
	200-220	5		320-340	22		200-220	11
	220-240	2		340-360	12		220-240	8
	Grand Total	500		360-380	5		240-260	3
				380-400	5		260-280	2
				400-420	2		280-300	1
				420-440	1		320-340	1
				440-460	1		Grand Total	500
				Grand Total	500
	201B7
	Formed Aggregates Day 0			D/MR(-) Day 4			C/MR(+) Day 4
	Range	Sum of Count		Range	Sum of Count		Range	Sum of Count
	20-40	1		140-160	1		20-40	2
	40-60	2		160-180	5		40-60	4
	60-80	5		180-200	10		60-80	24
	80-100	13		200-220	18		80-100	30
	100-120	55		220-240	32		100-120	85
	120-140	127		240-260	47		120-140	141
	140-160	194		260-280	114		140-160	104
	160-180	69		280-300	156		160-180	82
	180-200	11		300-320	62		180-200	23
	200-220	8		320-340	23		200-220	3
	220-240	7		340-360	13		240-260	1
	240-260	7		360-380	6		280-300	1
	260-280	1		380-400	5		Grand Total	500
	Grand Total	500		400-420	5
				420-440	1
				440-460	1
				460-480	1
				Grand Total	500
	Ff-I01s01
	Formed Aggregates Day 0			D/MR(-) Day 4			C/MR(+) Day 4
	Range	Sum of Count		Range	Sum of Count		Range	Sum of Count
	20-40	4		140-160	2		20-40	5
	40-60	8		160-180	8		40-60	20
	60-80	19		180-200	27		60-80	78
	80-100	95		200-220	48		80-100	162
	100-120	176		220-240	96		100-120	99
	120-140	97		240-260	144		120-140	55
	140-160	73		260-280	105		140-160	35
	160-180	16		280-300	44		160-180	24
	180-200	6		300-320	14		180-200	11
	200-220	2		320-340	6		200-220	4
	220-240	3		340-360	2		220-240	2
	240-260	1		360-380	2		240-260	3
	Grand Total	500		380-400	1		260-280	1
				420-440	1		280-300	1
				Grand Total	500		Grand Total	500
	Figure 2e - Cell proliferation (log2 cumulative cell quantity)
			TkDN-4M			201B7			Ff-I01s01					TkDN-4M			201B7			Ff-I01s01
	Passage	Rep 1	Rep 2	Rep 3	Rep 1	Rep 2	Rep 3	Rep 1	Rep 2	Rep 3		Passage	Rep 1	Rep 2	Rep 3	Rep 1	Rep 2	Rep 3	Rep 1	Rep 2	Rep 3
	0	6.90309	6.90309	6.90309	6.90309	6.90309	6.90309	6.90309	6.90309	6.90309		0	6.90309	6.90309	6.90309	6.90309	6.90309	6.90309	6.90309	6.90309	6.90309
	1	7.87265	7.59187	7.87727	7.92707	7.80784	8.0484	7.76927	7.85453	7.82482		1	7.00007	6.93182	7.05684	6.99742	6.86489	6.80017	6.9993	6.84011	6.9537
	2	8.76125	8.58675	8.78665	8.95451	8.7193	9.14054	8.70199	8.85562	8.71705		2	6.91373	7.02859	6.98473	7.02502	7.00759	6.78828	7.00035	6.88963	7.03591
	3	9.73241	9.31602	9.80023	9.9842	9.72622	10.0523	9.62512	9.76897	9.50735		3	7.07732	7.12293	6.99689	7.14056	7.02613	6.79191	7.08039	7.00257	7.06269
	4	10.6717	10.2027	10.6248	11.0319	10.6636	11.1026	10.6389	10.6142	10.5238		4	6.8396	7.15019	7.10761	7.27416	7.07759	6.82048	7.16832	7.0318	7.15005
	5	11.5372	10.9774	11.6254	12.0651	11.5665	12.1339	11.5531	11.5346	11.5037		5	6.95862	7.08681	7.18258	7.21078	7.07794	6.8086	7.19362	7.1183	7.15975
	Figure 2f - Final cell density per passage
	D/MR(-)
	TkDN-4M	37292000	30950400	37429600	34782400	29347200	19536000	39532000	21444800	30811200	23811200	37691200	32467200	41269600	26709600	40052000
	201B7	42270400	42608800	42830400	44639200	43186400	32122400	32623200	40641600	34631200	31982400	55895200	49453600	32641600	44918400	42992000
	Ff-I01s01	29392800	34259200	33511200	41285600	32833600	35768800	40100000	32764800	28008000	33299200	33403200	31209600	24680800	41545600	38192800
	C/MR(+)
	TkDN-4M	5000800	4099200	5974400	3456000	4545600	4273600	4998400	4970400	4259200	3456800	5699200	3388000	4113600	5161600	4753600
	201B7	4970400	4262400	5219200	5440800	3456800	3663200	5556000	4174400	4503200	4003200	3156000	3892000	4033600	4272000	3892000
	Ff-I01s01	4992000	4009600	4809600	4897600	4240000	3460000	4483200	5188000	4278400	4881600	4494400	4833600	4254400	4891200	4090400
	C/MR(+)
	TkDN-4M	58400	64800	79200
	201B7	58400	76000	64800
	Ff-I01s01	61600	71200	66400
	Figure 2g - Fold expansion per passage
	D/MR(-)
	TkDN-4M	9.323	7.7376	9.3574	8.6956	7.3368	4.884	9.883	5.3612	7.7028	5.9528	9.4228	8.1168	10.3174	6.6774	10.013
	201B7	10.5676	10.6522	10.7076	11.1598	10.7966	8.0306	8.1558	10.1604	8.6578	7.9956	13.9738	12.3634	8.1604	11.2296	10.748
	Ff-I01s01	7.3482	8.5648	8.3778	10.3214	8.2084	8.9422	10.025	8.1912	7.002	8.3248	8.3508	7.8024	6.1702	10.3864	9.5482
	C/MR(+)
	TkDN-4M	1.2502	1.0248	1.4936	0.864	1.1364	1.0684	1.2496	1.2426	1.0648	0.8642	1.4248	0.847	1.0284	1.2904	1.1884
	201B7	1.2426	1.0656	1.3048	1.3602	0.8642	0.9158	1.389	1.0436	1.1258	1.0008	0.789	0.973	1.0084	1.068	0.973
	Ff-I01s01	1.248	1.0024	1.2024	1.2244	1.06	0.865	1.1208	1.297	1.0696	1.2204	1.1236	1.2084	1.0636	1.2228	1.0226
	C/MR(+)
	TkDN-4M	0.0146	0.0162	0.0198
	201B7	0.0168667	0.00266333	0.0146
	Ff-I01s01	0.019	0.0162	0.0166

## Sheet: Figure 3 (a,b)
	Figure 3a - Glucose concentration
	D/MR(-) CULTURE COMPARTMENT
	TkDN-4M
			Passage 1			Passage 2			Passage 3			Passage 4			Passage 5
	Day	Rep 1	Rep 2	Rep 3	Rep 1	Rep 2	Rep 3	Rep 1	Rep 2	Rep 3	Rep 1	Rep 2	Rep 3	Rep 1	Rep 2	Rep 3
	0	2.83292	2.84133	3.18315	2.895	2.904	3.1358	2.95423	2.97508	3.08682	2.99054	3.01377	3.03341	3.05108	3.06875	3.12935
	1	2.76669	2.75362	2.82733	2.80038	2.59364	2.83077	2.84118	2.85344	2.88786	3.06139	2.92351	2.97162	2.98697	2.95445	3.08848
	2	2.12945	2.10693	2.23116	2.21941	2.56058	2.31626	2.34727	2.38772	2.43258	2.72363	2.57064	2.61214	2.61407	2.59919	2.78376
	3	2.09028	2.07155	2.15097	2.4148	2.33999	2.23205	2.23842	1.95182	2.259	2.66663	2.36087	2.40706	2.46113	2.39664	2.26781
	4	2.00387	1.99269	2.07179	2.04841	2.28553	2.09776	2.11474	2.04415	2.23426	2.69782	2.39202	2.47307	2.49008	2.42025	2.46016
	201B7
			Passage 1			Passage 2			Passage 3			Passage 4			Passage 5
	Day	Rep 1	Rep 2	Rep 3	Rep 1	Rep 2	Rep 3	Rep 1	Rep 2	Rep 3	Rep 1	Rep 2	Rep 3	Rep 1	Rep 2	Rep 3
	0	2.83292	2.84133	3.18315	2.895	2.904	3.1358	2.95423	2.97508	3.08682	2.99054	3.01377	3.03341	3.05108	3.06875	3.12935
	1	2.84587	2.80341	2.91315	2.61513	2.36125	2.63915	2.31926	2.74424	2.75846	2.52262	3.01964	2.57856	2.59733	2.8082	2.43596
	2	1.79812	1.95095	2.05061	2.44052	2.3594	2.21567	2.30718	2.31641	2.33722	2.5509	2.88152	2.35707	2.0953	2.36874	2.39434
	3	1.56376	1.74185	1.84278	2.33788	2.25767	2.00012	2.02123	2.04387	2.09508	2.36882	2.45948	1.87981	1.92287	2.28793	2.33448
	4	1.54438	1.57592	1.6325	2.1444	1.90221	1.71463	1.72546	1.93985	2.00306	1.72167	1.83127	1.78836	1.79899	2.05396	2.06792
	Ff-I01s01
			Passage 1			Passage 2			Passage 3			Passage 4			Passage 5
	Day	Rep 1	Rep 2	Rep 3	Rep 1	Rep 2	Rep 3	Rep 1	Rep 2	Rep 3	Rep 1	Rep 2	Rep 3	Rep 1	Rep 2	Rep 3
	0	2.83292	2.84133	3.18315	2.895	2.904	3.1358	2.95423	2.97508	3.08682	2.99054	3.01377	3.03341	3.05108	3.06875	3.12935
	1	2.51655	2.54381	2.77134	2.78618	2.67974	2.61958	2.55838	2.59282	2.60085	2.73811	2.88389	2.92247	2.63174	2.63657	2.95187
	2	2.35997	2.44263	2.60179	2.602	2.58052	2.572	2.45742	2.49168	2.52193	2.58	2.72108	2.72312	2.57719	2.57949	2.80588
	3	1.87467	1.88624	2.29633	2.33346	2.28208	2.15104	2.01945	2.05133	2.10287	2.28589	2.35853	2.43743	2.1897	2.19682	2.55109
	4	1.88951	1.92882	2.18041	2.21056	2.09505	2.01173	1.98177	1.98392	1.99894	2.17894	2.25011	2.32137	2.27611	2.07961	2.33717
	D/MR(-) DIALYSATE COMPARTMENT
	TkDN-4M
			Passage 1			Passage 2			Passage 3			Passage 4			Passage 5
	Day	Rep 1	Rep 2	Rep 3	Rep 1	Rep 2	Rep 3	Rep 1	Rep 2	Rep 3	Rep 1	Rep 2	Rep 3	Rep 1	Rep 2	Rep 3
	0	2.83292	2.84133	3.18315	2.895	2.904	3.1358	2.95423	2.97508	3.08682	2.99054	3.01377	3.03341	3.05108	3.06875	3.12935
	1	2.69551	2.70643	2.81619	2.82433	2.77913	2.7963	2.70714	2.74966	2.8019	2.80522	2.86495	2.85955	2.84426	2.87548	2.6948
	2	2.45983	2.49765	2.792	2.88487	2.6337	2.65561	2.57014	2.57502	2.70234	2.75846	2.9068	2.8943	2.89383	2.956	2.65773
	3	2.45384	2.46348	2.79394	2.83353	2.65102	2.65833	2.47788	2.61036	2.66487	2.70664	2.90098	2.85316	2.83391	2.90497	2.52023
	4	2.50025	2.56028	2.70515	2.70702	2.63092	2.6493	2.60875	2.6135	2.67238	2.70034	2.82963	2.72615	2.7141	2.83176	2.48428
	201B7
			Passage 1			Passage 2			Passage 3			Passage 4			Passage 5
	Day	Rep 1	Rep 2	Rep 3	Rep 1	Rep 2	Rep 3	Rep 1	Rep 2	Rep 3	Rep 1	Rep 2	Rep 3	Rep 1	Rep 2	Rep 3
	0	2.83292	2.84133	3.18315	2.895	2.904	3.1358	2.95423	2.97508	3.08682	2.99054	3.01377	3.03341	3.05108	3.06875	3.12935
	1	2.2981	2.3126	2.54052	2.55172	2.61703	2.63404	2.45338	2.53113	2.63555	2.55264	2.5964	2.40854	2.72233	2.6457	2.88063
	2	2.07581	2.16165	2.4275	2.43523	2.53459	2.55078	2.31687	2.34944	2.39146	2.45621	2.51956	2.2433	2.29447	2.63656	2.86082
	3	2.20757	2.21419	2.32724	2.33201	2.43615	2.48324	2.23262	2.25114	2.2908	2.38884	2.42927	2.21713	2.22437	2.49089	2.75552
	4	2.20696	2.21269	2.28608	2.31279	2.33599	2.40507	2.23786	2.26788	2.28466	2.33004	2.33416	2.23082	2.23659	2.42431	2.70406
	Ff-I01s01
			Passage 1			Passage 2			Passage 3			Passage 4			Passage 5
	Day	Rep 1	Rep 2	Rep 3	Rep 1	Rep 2	Rep 3	Rep 1	Rep 2	Rep 3	Rep 1	Rep 2	Rep 3	Rep 1	Rep 2	Rep 3
	0	2.83292	2.84133	3.18315	2.895	2.904	3.1358	2.95423	2.97508	3.08682	2.99054	3.01377	3.03341	3.05108	3.06875	3.12935
	1	2.56515	2.58397	2.70958	2.74588	2.77515	2.77647	2.63298	2.67041	2.68609	2.79164	2.82313	2.85302	2.8624	2.85385	2.88059
	2	2.54482	2.57306	2.62119	2.66945	2.67751	2.68251	2.58332	2.59817	2.6207	2.71525	2.73429	2.74647	2.77845	2.74959	2.96414
	3	2.22237	2.26683	2.42906	2.53878	2.55468	2.59728	2.3403	2.3665	2.37183	2.61504	2.61557	2.6312	2.68238	2.66541	2.92021
	4	2.3592	2.37493	2.57543	2.58315	2.60762	2.60901	2.48797	2.52554	2.55806	2.63967	2.64668	2.65179	2.69048	2.67343	2.83752
	C/MR(+)
	TkDN-4M
			Passage 1			Passage 2			Passage 3			Passage 4			Passage 5
	Day	Rep 1	Rep 2	Rep 3	Rep 1	Rep 2	Rep 3	Rep 1	Rep 2	Rep 3	Rep 1	Rep 2	Rep 3	Rep 1	Rep 2	Rep 3
	0	2.83292	2.84133	3.18315	2.895	2.904	3.1358	2.95423	2.97508	3.08682	2.99054	3.01377	3.03341	3.05108	3.06875	3.12935
	1	1.51406	1.54253	1.58202	1.43487	1.46387	1.5051	1.51341	1.40501	1.41548	1.43171	1.62735	1.67635	1.64447	1.64484	1.63865
	2	1.42393	1.43262	1.44231	1.38912	1.41588	1.42209	1.42306	1.28867	1.34848	1.36621	1.45346	1.58539	1.50024	1.54189	1.49636
	3	1.27492	1.29751	1.31887	1.20895	1.20945	1.21257	1.25873	1.18278	1.18942	1.20158	1.34433	1.43242	1.40125	1.40272	1.37779
	4	1.13344	1.13573	1.16182	1.0171	1.10235	1.1025	1.10904	0.980176	0.989648	1.00975	1.19474	1.27036	1.21746	1.25533	1.20049
	201B7
			Passage 1			Passage 2			Passage 3			Passage 4			Passage 5
	Day	Rep 1	Rep 2	Rep 3	Rep 1	Rep 2	Rep 3	Rep 1	Rep 2	Rep 3	Rep 1	Rep 2	Rep 3	Rep 1	Rep 2	Rep 3
	0	2.83292	2.84133	3.18315	2.895	2.904	3.1358	2.95423	2.97508	3.08682	2.99054	3.01377	3.03341	3.05108	3.06875	3.12935
	1	1.57881	1.59374	1.48947	1.4946	1.53489	1.54348	1.46362	1.47169	1.59909	1.65054	1.65319	1.67032	1.76792	1.71165	1.85542
	2	1.57465	1.58193	1.48273	1.51364	1.53109	1.53303	1.39668	1.44003	1.59622	1.60288	1.61367	1.61993	1.67983	1.62036	1.65857
	3	0.981252	1.01039	0.901887	0.909327	0.976553	0.980362	0.891297	0.891364	1.03994	1.0632	1.07955	1.09524	1.12564	1.11977	1.16054
	4	1.12795	1.15922	0.962519	1.01338	1.01422	1.11748	0.876319	0.950749	1.16811	1.21825	1.24221	1.26801	1.31259	1.30387	1.36436
	Ff-I01s01
			Passage 1			Passage 2			Passage 3			Passage 4			Passage 5
	Day	Rep 1	Rep 2	Rep 3	Rep 1	Rep 2	Rep 3	Rep 1	Rep 2	Rep 3	Rep 1	Rep 2	Rep 3	Rep 1	Rep 2	Rep 3
	0	2.83292	2.84133	3.18315	2.895	2.904	3.1358	2.95423	2.97508	3.08682	2.99054	3.01377	3.03341	3.05108	3.06875	3.12935
	1	1.56403	1.5828	1.56004	1.30778	1.44579	1.45115	1.61122	1.42814	1.70957	1.59094	1.50069	1.52092	1.66084	1.68933	1.33099
	2	1.57547	1.58064	1.52996	1.3824	1.43517	1.47343	1.61505	1.41688	1.72191	1.60907	1.48755	1.51472	1.66625	1.69658	1.39434
	3	1.1555	1.19998	1.14223	1.03705	1.06933	1.07262	1.22427	1.06116	1.25549	1.20672	1.08908	1.11764	1.25032	1.25054	1.05976
	4	1.2615	1.28491	1.21649	1.07113	1.16219	1.17389	1.32308	1.15139	1.37417	1.29621	1.17639	1.21101	1.33648	1.34245	1.16414
	C/MR(-)
	TkDN-4M
			Passage 1
	Day	Rep 1	Rep 2	Rep 3
	0	2.83292	2.84133	3.18315
	1	0.891549	0.922091	0.884155
	2	0.564722	0.549325	0.560216
	3	0.726766	0.612087	0.614555
	4	0.488947	0.67092	0.743671
	201B7
			Passage 1
	Day	Rep 1	Rep 2	Rep 3
	0	2.83292	2.84133	3.18315
	1	0.954038	1.09084	0.888361
	2	0.605355	0.739194	0.53599
	3	0.717075	0.760891	0.659442
	4	0.418417	0.405695	0.411052
	Ff-I01s01
			Passage 1
	Day	Rep 1	Rep 2	Rep 3
	0	2.83292	2.84133	3.18315
	1	0.893763	0.907055	0.835077
	2	0.571295	0.680292	0.569096
	3	0.686413	0.702403	0.772449
	4	0.530586	0.516516	0.531822
	Figure 3b - Lactate concentration
	D/MR(-) CULTURE COMPARTMENT
	TkDN-4M
			Passage 1			Passage 2			Passage 3			Passage 4			Passage 5
	Day	Rep 1	Rep 2	Rep 3	Rep 1	Rep 2	Rep 3	Rep 1	Rep 2	Rep 3	Rep 1	Rep 2	Rep 3	Rep 1	Rep 2	Rep 3
	0	0	0	0	0	0	0	0	0	0	0	0	0	0	0	0
	1	0.464178	0.453668	0.459593	0.42815	0.429196	0.449161	0.385976	0.395979	0.413356	0.366988	0.383943	0.449358	0.385503	0.434149	0.439136
	2	0.446618	0.425873	0.436107	0.40795	0.411354	0.423734	0.388592	0.390169	0.401658	0.368142	0.383056	0.423737	0.385834	0.419579	0.421147
	3	0.472605	0.459974	0.469702	0.443469	0.443781	0.454431	0.401188	0.417052	0.434673	0.238329	0.377157	0.457795	0.3881	0.446573	0.453096
	4	0.461288	0.453765	0.456662	0.431831	0.434344	0.446978	0.412078	0.42115	0.425024	0.395809	0.405108	0.451802	0.405851	0.440368	0.440948
	201B7
			Passage 1			Passage 2			Passage 3			Passage 4			Passage 5
		Rep 1	Rep 2	Rep 3	Rep 1	Rep 2	Rep 3	Rep 1	Rep 2	Rep 3	Rep 1	Rep 2	Rep 3	Rep 1	Rep 2	Rep 3
	0	0	0	0	0	0	0	0	0	0	0	0	0	0	0	0
	1	0.423668	0.430096	0.446103	0.519892	0.518765	0.50503	0.510194	0.482438	0.494376	0.459163	0.462982	0.390171	0.407456	0.413902	0.471315
	2	0.586562	0.592586	0.596806	0.634817	0.631349	0.624489	0.628525	0.616066	0.617632	0.599858	0.611084	0.58188	0.582797	0.585196	0.613165
	3	0.561566	0.57852	0.580635	0.735545	0.707621	0.673627	0.678422	0.644001	0.649276	0.589947	0.604509	0.551426	0.554472	0.555014	0.622155
	4	0.657751	0.66593	0.676378	0.814897	0.801555	0.750926	0.792787	0.723113	0.736358	0.685557	0.706756	0.619866	0.632306	0.637334	0.711299
	Ff-I01s01
			Passage 1			Passage 2			Passage 3			Passage 4			Passage 5
		Rep 1	Rep 2	Rep 3	Rep 1	Rep 2	Rep 3	Rep 1	Rep 2	Rep 3	Rep 1	Rep 2	Rep 3	Rep 1	Rep 2	Rep 3
	0	0	0	0	0	0	0	0	0	0	0	0	0	0	0	0
	1	0.473148	0.482428	0.460578	0.406759	0.421983	0.462663	0.426363	0.427734	0.428899	0.431848	0.455071	0.396731	0.449054	0.452794	0.436828
	2	0.544157	0.551537	0.533478	0.479598	0.488315	0.534319	0.495067	0.505728	0.519759	0.52469	0.531356	0.309413	0.529464	0.530626	0.528222
	3	0.589043	0.60849	0.581103	0.518148	0.526459	0.584065	0.53892	0.543665	0.550385	0.564951	0.577915	0.513734	0.571361	0.576495	0.570202
	4	0.625348	0.644791	0.594135	0.537283	0.548535	0.606688	0.5557	0.568352	0.571839	0.576064	0.587367	0.521426	0.582214	0.585902	0.57995
	D/MR(-) DIALYSATE COMPARTMENT
	TkDN-4M
			Passage 1			Passage 2			Passage 3			Passage 4			Passage 5
	Day	Rep 1	Rep 2	Rep 3	Rep 1	Rep 2	Rep 3	Rep 1	Rep 2	Rep 3	Rep 1	Rep 2	Rep 3	Rep 1	Rep 2	Rep 3
	0	0	0	0	0	0	0	0	0	0	0	0	0	0	0	0
	1	0.185199	0.205115	0.217571	0.223575	0.230743	0.232655	0.234443	0.241384	0.250521	0.254898	0.261399	0.268805	0.275398	0.283645	0.287617
	2	0.202011	0.207907	0.215063	0.22268	0.227666	0.231788	0.240486	0.244057	0.253126	0.257096	0.262828	0.268653	0.27255	0.27512	0.292411
	3	0.203523	0.210978	0.220535	0.228245	0.231883	0.234033	0.236659	0.240702	0.248778	0.24965	0.249932	0.259059	0.262469	0.270676	0.283318
	4	0.224862	0.232545	0.236103	0.237994	0.246059	0.254195	0.255292	0.259202	0.259548	0.259616	0.266454	0.267805	0.275384	0.276916	0.282101
	201B7
			Passage 1			Passage 2			Passage 3			Passage 4			Passage 5
		Rep 1	Rep 2	Rep 3	Rep 1	Rep 2	Rep 3	Rep 1	Rep 2	Rep 3	Rep 1	Rep 2	Rep 3	Rep 1	Rep 2	Rep 3
	0	0	0	0	0	0	0	0	0	0	0	0	0	0	0	0
	1	0.235787	0.241875	0.262148	0.21459	0.270682	0.243386	0.279378	0.220854	0.223499	0.229745	0.246566	0.270363	0.296583	0.281426	0.288909
	2	0.253777	0.259243	0.276501	0.230894	0.295636	0.263462	0.299314	0.24423	0.24757	0.251751	0.265328	0.286683	0.314254	0.301273	0.308699
	3	0.28248	0.287344	0.291744	0.256335	0.302487	0.290691	0.308722	0.262188	0.265008	0.273535	0.29128	0.298038	0.336791	0.31692	0.325515
	4	0.301316	0.307597	0.321327	0.284476	0.336352	0.322124	0.336683	0.288469	0.285397	0.291647	0.315969	0.334364	0.342939	0.339562	0.333487
	Ff-I01s01
			Passage 1			Passage 2			Passage 3			Passage 4			Passage 5
		Rep 1	Rep 2	Rep 3	Rep 1	Rep 2	Rep 3	Rep 1	Rep 2	Rep 3	Rep 1	Rep 2	Rep 3	Rep 1	Rep 2	Rep 3
	0	0	0	0	0	0	0	0	0	0	0	0	0	0	0	0
	1	0.265529	0.204189	0.321061	0.251588	0.253926	0.267925	0.235757	0.240051	0.256983	0.309878	0.262569	0.247453	0.296699	0.231666	0.221208
	2	0.27807	0.216646	0.333714	0.252364	0.257949	0.293065	0.241092	0.245636	0.259398	0.315743	0.270575	0.252251	0.297334	0.239144	0.223045
	3	0.272557	0.232101	0.285139	0.256231	0.256918	0.274292	0.250503	0.250842	0.259088	0.278345	0.272196	0.255925	0.276064	0.248739	0.246958
	4	0.279246	0.221783	0.322063	0.262594	0.267205	0.283724	0.254199	0.260891	0.271801	0.315498	0.274725	0.261388	0.287429	0.253359	0.241577
	C/MR(+)
	TkDN-4M
			Passage 1			Passage 2			Passage 3			Passage 4			Passage 5
	Day	Rep 1	Rep 2	Rep 3	Rep 1	Rep 2	Rep 3	Rep 1	Rep 2	Rep 3	Rep 1	Rep 2	Rep 3	Rep 1	Rep 2	Rep 3
	0	0	0	0	0	0	0	0	0	0	0	0	0	0	0	0
	1	0.938498	0.944113	0.926491	1.10778	0.872451	1.13152	1.05422	1.31036	1.1281	1.0972	0.947665	1.05145	0.739356	1.15709	1.25171
	2	1.07442	1.11904	0.986448	1.22342	0.907742	1.33152	1.16182	1.56089	1.26325	1.18426	1.12623	1.1599	0.808721	1.37066	1.47202
	3	0.916571	0.977499	0.895853	1.09965	0.87119	1.15845	1.03149	1.39001	1.10004	1.08809	1.01474	1.02136	0.785799	1.2289	1.27799
	4	0.852258	0.903073	0.786462	1.03251	0.654987	1.10487	0.97115	1.30337	1.07629	1.00559	0.960199	0.966476	0.566251	1.1622	1.21558
	201B7
			Passage 1			Passage 2			Passage 3			Passage 4			Passage 5
		Rep 1	Rep 2	Rep 3	Rep 1	Rep 2	Rep 3	Rep 1	Rep 2	Rep 3	Rep 1	Rep 2	Rep 3	Rep 1	Rep 2	Rep 3
	0	0	0	0	0	0	0	0	0	0	0	0	0	0	0	0
	1	1.17358	1.19705	1.29633	1.08952	1.42827	1.45322	1.41234	1.58104	1.68278	0.702611	0.965048	1.47907	1.32831	1.35935	1.57183
	2	1.33529	1.33711	1.37466	1.24912	1.54145	1.56274	1.50639	1.62739	1.70248	0.790767	1.13314	1.56804	1.44787	1.49509	1.59831
	3	1.30529	1.33207	1.39185	1.2384	1.47831	1.558	1.47821	1.67192	1.86572	0.825596	1.10626	1.59174	1.39734	1.46884	1.64355
	4	1.25833	1.28279	1.31168	1.19324	1.44701	1.53004	1.42998	1.75168	1.78866	0.951102	1.09821	1.53086	1.383	1.42444	1.65884
	Ff-I01s01
			Passage 1			Passage 2			Passage 3			Passage 4			Passage 5
		Rep 1	Rep 2	Rep 3	Rep 1	Rep 2	Rep 3	Rep 1	Rep 2	Rep 3	Rep 1	Rep 2	Rep 3	Rep 1	Rep 2	Rep 3
	0	0	0	0	0	0	0	0	0	0	0	0	0	0	0	0
	1	1.34803	1.16142	1.59568	0.969089	1.11151	1.34928	1.36417	1.32343	1.29978	1.75326	0.910286	1.51835	1.22541	1.4164	1.47363
	2	1.21292	1.09397	1.5085	0.854649	0.912783	1.28776	1.33663	1.21247	1.20205	1.61233	0.848062	1.45913	1.13561	1.39503	1.43262
	3	1.13549	1.03611	1.37972	0.860495	0.910047	1.16573	1.20951	1.1327	1.10505	1.43148	0.815475	1.32036	1.06092	1.22736	1.23426
	4	1.15269	0.947121	1.47087	0.888343	0.89339	1.18474	1.27246	1.14152	1.09463	1.54506	0.813717	1.39156	1.06199	1.28748	1.36728
	C/MR(-)
	TkDN-4M
			Passage 1
	Day	Rep 1	Rep 2	Rep 3
	0	0	0	0
	1	1.11843	1.1362	1.27816
	2	1.22374	1.30571	1.37546
	3	1.37516	1.66482	1.81955
	4	1.43485	1.88766	1.9251
	201B7
			Passage 1
		Rep 1	Rep 2	Rep 3
	0	0	0	0
	1	1.39666	1.41345	1.28432
	2	1.60021	1.70794	1.22374
	3	1.81019	1.87407	1.47516
	4	1.98704	2.31153	1.73485
	Ff-I01s01
			Passage 1
		Rep 1	Rep 2	Rep 3
	0	0	0	0
	1	1.26562	1.31133	1.35037
	2	1.31321	1.41432	1.46892
	3	1.42277	1.71621	1.86099
	4	1.62134	1.93309	2.19656

## Sheet: Figure 4 (a,b,c,d)
	Figure 4a - FGF2 accumulation																		Figure 4b - Insulin accumulation																		Figure 4c - TGFβ-1 accumulation
	D/MR(-)																		D/MR(-)																		D/MR(-)
	TkDN-4M																		TkDN-4M																		TkDN-4M
			Passage 1			Passage 2			Passage 3			Passage 4			Passage 5						Passage 1			Passage 2			Passage 3			Passage 4			Passage 5						Passage 1			Passage 2			Passage 3			Passage 4
	Day	Rep 1	Rep 2	Rep 3	Rep 1	Rep 2	Rep 3	Rep 1	Rep 2	Rep 3	Rep 1	Rep 2	Rep 3	Rep 1	Rep 2	Rep 3			Day	Rep 1	Rep 2	Rep 3	Rep 1	Rep 2	Rep 3	Rep 1	Rep 2	Rep 3	Rep 1	Rep 2	Rep 3	Rep 1	Rep 2	Rep 3			Day	Rep 1	Rep 2	Rep 3	Rep 1	Rep 2	Rep 3	Rep 1	Rep 2	Rep 3	Rep 1	Rep 2	Rep 3
	0	99.5689	99.5689	99.5689	99.5689	99.5689	99.5689	99.5689	99.5689	99.5689	99.5689	99.5689	99.5689	99.5689	99.5689	99.5689			0	19.0788	19.0788	19.0788	19.0788	19.0788	19.0788	19.0788	19.0788	19.0788	19.0788	19.0788	19.0788	19.0788	19.0788	19.0788			0	2.05844	2.05844	2.05844	2.05844	2.05844	2.05844	2.05844	2.05844	2.05844	2.05844	2.05844	2.05844
	1	41.4474	45.1775	29.6587	34.4061	37.7323	49.7641	56.4951	54.8397	30.794	30.794	34.3765	46.4686	40.272	54.648	79.4386			1	2.59505	1.5745	3.16647	1.76733	2.71723	2.8386	5.04385	1.32073	2.33158	1.26691	4.22992	2.98563	4.63395	2.96473	1.94719			1	0.118358	0.136939	0.126288	0.108179	0.122269	0.131131	0.132229	0.152012	0.140859	0.11568	0.109709	0.113675
	1`	141.016	144.746	129.228	133.975	137.301	149.333	156.064	154.409	130.363	130.363	133.945	146.038	139.841	154.217	179.007			1`	21.6739	20.6533	22.2453	20.8462	21.7961	21.9174	24.1227	20.3996	21.4104	20.3457	23.3088	22.0645	23.7128	22.0436	21.026			1`	2.17679	2.19537	2.18472	2.16661	2.18071	2.18957	2.19066	2.21045	2.19929	2.17412	2.16815	2.17211
	2	46.1964	54.2168	36.6659	32.2444	36.5834	54.5026	65.1367	39.6026	65.2496	33.3484	43.7859	64.1294	69.6998	63.8646	97.2388			2	1.38024	3.42826	1.42148	1.2659	2.96188	3.32243	1.43764	1.53351	1.97756	1.73058	2.32706	1.69078	1.31152	2.641	3.66282			2	0.0925681	0.0778926	0.0792267	0.0754321	0.0645402	0.0887396	0.0949848	0.0886602	0.155766	0.0992276	0.109512	0.103626
	2`	145.765	153.786	136.235	131.813	136.152	154.072	164.706	139.171	164.818	132.917	143.355	163.698	169.269	163.434	196.808			2`	20.4591	22.5071	20.5003	20.3447	22.0407	22.4013	20.5165	20.6123	21.0564	20.8094	21.4059	20.7696	20.3904	21.7198	22.7417			2`	2.151	2.13633	2.13766	2.13387	2.12298	2.14718	2.15342	2.1471	2.2142	2.15766	2.16795	2.16206
	3	84.1591	71.7101	77.9299	65.2592	96.1032	81.464	74.006	69.6691	72.1775	85.4572	71.0381	92.1846	82.8677	76.799	102.611			3	2.31609	1.71187	1.39513	1.39143	3.6163	3.66148	2.33117	3.81745	3.25114	1.70205	1.5202	4.39789	3.74058	4.48409	2.10546			3	0.0567651	0.0335646	0.0559837	0.0386374	0.0446733	0.0853758	0.06198	0.0440079	0.0744088	0.0503521	0.0567211	0.103569
	3`	183.728	171.279	177.499	164.828	195.672	181.033	173.575	169.238	171.746	185.026	170.607	191.754	182.437	176.368	202.18			3`	21.3949	20.7907	20.474	20.4703	22.6951	22.7403	21.41	22.8963	22.33	20.7809	20.599	23.4767	22.8194	23.5629	21.1843			3`	2.1152	2.092	2.11442	2.09707	2.10311	2.14381	2.12042	2.10244	2.13284	2.10879	2.11516	2.162
	4	94.3423	84.588	91.0819	74.5962	111.163	91.9013	83.4471	75.9826	83.5237	95.8123	83.0555	115.589	94.3478	87.3924	115.513			4	4.23628	1.14384	1.32831	3.51143	1.37767	1.06978	2.55037	2.63507	3.10027	1.72036	2.25505	1.15995	4.10323	1.66302	2.20439			4	0.0321193	0.0281946	0.0360455	0.037135	0.0349735	0.0656327	0.0461554	0.0945927	0.0345446	0.0418817	0.0276201	0.087499
	201B7																		201B7																		201B7
			Passage 1			Passage 2			Passage 3			Passage 4			Passage 5						Passage 1			Passage 2			Passage 3			Passage 4			Passage 5						Passage 1			Passage 2			Passage 3			Passage 4
	Day	Rep 1	Rep 2	Rep 3	Rep 1	Rep 2	Rep 3	Rep 1	Rep 2	Rep 3	Rep 1	Rep 2	Rep 3	Rep 1	Rep 2	Rep 3			Day	Rep 1	Rep 2	Rep 3	Rep 1	Rep 2	Rep 3	Rep 1	Rep 2	Rep 3	Rep 1	Rep 2	Rep 3	Rep 1	Rep 2	Rep 3			Day	Rep 1	Rep 2	Rep 3	Rep 1	Rep 2	Rep 3	Rep 1	Rep 2	Rep 3	Rep 1	Rep 2	Rep 3
	0	99.5689	99.5689	99.5689	99.5689	99.5689	99.5689	99.5689	99.5689	99.5689	99.5689	99.5689	99.5689	99.5689	99.5689	99.5689			0	19.0788	19.0788	19.0788	19.0788	19.0788	19.0788	19.0788	19.0788	19.0788	19.0788	19.0788	19.0788	19.0788	19.0788	19.0788			0	2.05844	2.05844	2.05844	2.05844	2.05844	2.05844	2.05844	2.05844	2.05844	2.05844	2.05844	2.05844
	1	69.9448	60.1804	45.6569	32.6074	64.9053	51.3251	29.4332	79.0491	32.7997	85.0711	34.1566	72.4689	72.7809	40.5699	48.093			1	4.63011	1.95097	3.22448	2.5878	3.37679	3.15877	3.84499	1.29321	2.7275	3.5197	4.81727	3.43431	4.25295	1.06316	4.90833			1	0.218319	0.200049	0.266156	0.18008	0.171458	0.187636	0.216788	0.186206	0.226778	0.183699	0.257218	0.20247
	1`	169.514	159.749	145.226	132.176	164.474	150.894	129.002	178.618	132.369	184.64	133.726	172.038	172.35	140.139	147.662			1`	23.7089	21.0298	22.3033	21.6666	22.4556	22.2376	22.9238	20.3721	21.8063	22.5985	23.8961	22.5131	23.3318	20.142	23.9872			1`	2.27675	2.25849	2.32459	2.23852	2.22989	2.24607	2.27522	2.24464	2.28521	2.24213	2.31565	2.26091
	2	73.4967	67.0477	51.9548	45.7223	77.7767	54.6972	36.4548	67.7158	56.4044	93.7129	45.032	80.0705	79.3306	57.1049	65.8509			2	2.38846	1.43154	1.58485	5.27221	1.64246	3.80172	3.71361	2.22013	5.14653	2.63607	3.70359	2.00968	3.96267	3.28168	1.29532			2	0.297915	0.231564	0.258514	0.188461	0.237221	0.162764	0.273057	0.236037	0.333953	0.234071	0.23034	0.203969
	2`	173.066	166.617	151.524	145.291	177.346	154.266	136.024	167.285	155.973	193.282	144.601	179.639	178.899	156.674	165.42			2`	21.4673	20.5104	20.6637	24.351	20.7213	22.8806	22.7924	21.299	24.2254	21.7149	22.7824	21.0885	23.0415	22.3605	20.3742			2`	2.35635	2.29	2.31695	2.2469	2.29566	2.2212	2.33149	2.29447	2.39239	2.29251	2.28878	2.2624
	3	88.367	76.3451	55.5536	78.9716	111.765	67.357	69.6502	83.0093	77.3185	129.603	81.7684	114.542	144.486	87.2716	98.622			3	1.83127	2.79873	1.72121	4.12608	2.55885	4.35872	5.19373	1.85443	1.12419	3.45414	1.04404	4.46336	1.02921	3.25714	2.74268			3	0.0633563	0.0939958	0.0652578	0.0983758	0.0383258	0.0809567	0.0890952	0.0479616	0.0968261	0.0688652	0.0876808	0.0997186
	3`	187.936	175.914	155.123	178.541	211.334	166.926	169.219	182.578	176.887	229.172	181.337	214.111	244.055	186.841	198.191			3`	20.9101	21.8776	20.8001	23.2049	21.6377	23.4376	24.2726	20.9333	20.203	22.533	20.1229	23.5422	20.108	22.336	21.8215			3`	2.12179	2.15243	2.12369	2.15681	2.09676	2.13939	2.14753	2.1064	2.15526	2.1273	2.14612	2.15815
	4	97.4196	94.0243	88.0677	100.861	136.795	97.097	88.7761	95.8087	91.3998	158.525	93.3093	145.079	177.434	102.494	126.774			4	2.71786	1.34298	5.00424	5.0325	1.69164	2.30996	1.0858	2.44339	3.83834	1.66751	5.14162	3.7216	1.42114	1.61862	2.3578			4	0.0586514	0.0568967	0.0796755	0.0977289	0.0366254	0.0723188	0.0463272	0.0724947	0.0536325	0.0947249	0.0600898	0.0393422
	Ff-I01s01																		Ff-I01s01																		Ff-I01s01
			Passage 1			Passage 2			Passage 3			Passage 4			Passage 5						Passage 1			Passage 2			Passage 3			Passage 4			Passage 5						Passage 1			Passage 2			Passage 3			Passage 4
	Day	Rep 1	Rep 2	Rep 3	Rep 1	Rep 2	Rep 3	Rep 1	Rep 2	Rep 3	Rep 1	Rep 2	Rep 3	Rep 1	Rep 2	Rep 3			Day	Rep 1	Rep 2	Rep 3	Rep 1	Rep 2	Rep 3	Rep 1	Rep 2	Rep 3	Rep 1	Rep 2	Rep 3	Rep 1	Rep 2	Rep 3			Day	Rep 1	Rep 2	Rep 3	Rep 1	Rep 2	Rep 3	Rep 1	Rep 2	Rep 3	Rep 1	Rep 2	Rep 3
	0	99.5689	99.5689	99.5689	99.5689	99.5689	99.5689	99.5689	99.5689	99.5689	99.5689	99.5689	99.5689	99.5689	99.5689	99.5689			0	19.0788	19.0788	19.0788	19.0788	19.0788	19.0788	19.0788	19.0788	19.0788	19.0788	19.0788	19.0788	19.0788	19.0788	19.0788			0	2.05844	2.05844	2.05844	2.05844	2.05844	2.05844	2.05844	2.05844	2.05844	2.05844	2.05844	2.05844
	1	33.7439	59.0744	66.2243	58.6043	36.4302	28.7788	72.7809	40.5699	48.093	33.7439	59.0744	66.2243	58.6043	36.4302	28.7788			1	2.85233	2.63775	1.05097	2.39414	3.30954	3.76606	1.2528	4.51225	2.78193	1.02625	2.05718	3.18108	1.29634	1.18995	1.55638			1	0.193623	0.144238	0.168417	0.133072	0.151171	0.173802	0.136368	0.143277	0.1513	0.143188	0.13972	0.180126
	1`	133.313	158.643	165.793	158.173	135.999	128.348	172.35	140.139	147.662	133.313	158.643	165.793	158.173	135.999	128.348			1`	21.9312	21.7166	20.1298	21.473	22.3884	22.8449	20.3316	23.5911	21.8608	20.1051	21.136	22.2599	20.3752	20.2688	20.6352			1`	2.25206	2.20267	2.22685	2.19151	2.20961	2.23224	2.1948	2.20171	2.20974	2.20162	2.19816	2.23856
	2	47.6982	78.7365	85.1546	85.9358	54.8051	48.6537	79.3306	57.1049	65.8509	47.6982	78.7365	85.1546	85.9358	54.8051	48.6537			2	1.65687	4.69005	1.27212	3.56198	2.4026	2.00094	1.07456	1.88956	1.71395	2.817	5.05489	4.40015	3.26513	4.48179	3.90341			2	0.140181	0.0932955	0.170914	0.207088	0.171234	0.190305	0.118256	0.0797185	0.0729915	0.140379	0.176169	0.166937
	2`	147.267	178.305	184.724	185.505	154.374	148.223	178.899	156.674	165.42	147.267	178.305	184.724	185.505	154.374	148.223			2`	20.7357	23.7689	20.351	22.6408	21.4814	21.0798	20.1534	20.9684	20.7928	21.8958	24.1337	23.479	22.344	23.5606	22.9823			2`	2.19862	2.15173	2.22935	2.26552	2.22967	2.24874	2.17669	2.13815	2.13143	2.19881	2.23461	2.22537
	3	60.6439	100.794	108.294	115.017	67.5593	61.7884	144.486	87.2716	98.622	60.6439	100.794	108.294	115.017	67.5593	61.7884			3	2.61377	2.19983	1.72991	2.01868	1.29855	2.74305	1.66083	2.1466	4.69159	2.05459	1.08975	2.4565	1.10666	1.42571	2.69452			3	0.0770203	0.0599371	0.0985512	0.0365792	0.0372651	0.102204	0.0563033	0.0721054	0.0593084	0.0976634	0.0477243	0.0724494
	3`	160.213	200.363	207.862	214.586	167.128	161.357	244.055	186.841	198.191	160.213	200.363	207.862	214.586	167.128	161.357			3`	21.6926	21.2787	20.8087	21.0975	20.3774	21.8219	20.7397	21.2254	23.7704	21.1334	20.1686	21.5353	20.1855	20.5045	21.7734			3`	2.13546	2.11837	2.15699	2.09502	2.0957	2.16064	2.11474	2.13054	2.11774	2.1561	2.10616	2.13089
	4	69.6375	115.709	131.055	134.927	82.8836	67.6788	177.434	102.494	126.774	69.6375	115.709	131.055	134.927	82.8836	67.6788			4	2.17962	4.41088	2.65662	1.20208	2.06148	1.28937	1.28682	1.10981	4.443	2.61128	3.23589	3.76729	2.58966	3.50724	1.59916			4	0.0844697	0.0625847	0.0321086	0.0287592	0.0304434	0.114566	0.0458717	0.0608645	0.0345215	0.0728768	0.0311451	0.0593153
	C/MR(+)
																			C/MR(+)																		C/MR(+)
	TkDN-4M
			Passage 1			Passage 2			Passage 3			Passage 4			Passage 5				TkDN-4M																		TkDN-4M
	Day	Rep 1	Rep 2	Rep 3	Rep 1	Rep 2	Rep 3	Rep 1	Rep 2	Rep 3	Rep 1	Rep 2	Rep 3	Rep 1	Rep 2	Rep 3					Passage 1			Passage 2			Passage 3			Passage 4			Passage 5						Passage 1			Passage 2			Passage 3			Passage 4
	0	99.5689	99.5689	99.5689	99.5689	99.5689	99.5689	99.5689	99.5689	99.5689	99.5689	99.5689	99.5689	99.5689	99.5689	99.5689			Day	Rep 1	Rep 2	Rep 3	Rep 1	Rep 2	Rep 3	Rep 1	Rep 2	Rep 3	Rep 1	Rep 2	Rep 3	Rep 1	Rep 2	Rep 3			Day	Rep 1	Rep 2	Rep 3	Rep 1	Rep 2	Rep 3	Rep 1	Rep 2	Rep 3	Rep 1	Rep 2	Rep 3
	1	33.9402	27.6094	31.8544	28.6579	35.9225	25.6811	28.5901	30.0302	33.1858	35.8985	38.0774	34.8729	30.6442	33.7648	38.8963			0	19.0788	19.0788	19.0788	19.0788	19.0788	19.0788	19.0788	19.0788	19.0788	19.0788	19.0788	19.0788	19.0788	19.0788	19.0788			0	2.05844	2.05844	2.05844	2.05844	2.05844	2.05844	2.05844	2.05844	2.05844	2.05844	2.05844	2.05844
	1`	99.5689	99.5689	99.5689	99.5689	99.5689	99.5689	99.5689	99.5689	99.5689	99.5689	99.5689	99.5689	99.5689	99.5689	99.5689			1	3.94024	1.69034	1.47433	2.55962	4.55708	2.18166	2.01844	3.59255	1.19801	2.32806	3.20344	3.71573	2.77082	3.48764	2.25772			1	0.0387395	0.0334589	0.0311544	0.0323185	0.0321183	0.0291309	0.0354214	0.0343585	0.0473838	0.0358785	0.0482616	0.0300623
	2	29.0725	32.1401	34.3721	29.0572	25.7315	32.8629	28.0511	30.3243	32.729	24.6777	30.1146	27.8515	25.6827	36.6479	29.132			1`	19.0788	19.0788	19.0788	19.0788	19.0788	19.0788	19.0788	19.0788	19.0788	19.0788	19.0788	19.0788	19.0788	19.0788	19.0788			1`	2.05844	2.05844	2.05844	2.05844	2.05844	2.05844	2.05844	2.05844	2.05844	2.05844	2.05844	2.05844
	2`	99.5689	99.5689	99.5689	99.5689	99.5689	99.5689	99.5689	99.5689	99.5689	99.5689	99.5689	99.5689	99.5689	99.5689	99.5689			2	1.39775	0.913126	1.1057	0.325476	1.32379	1.10759	1.26667	0.689957	0.927999	0.503276	0.685662	0.32298	0.631931	0.662188	0.608274			2	0.0263066	0.0249985	0.0295158	0.0252322	0.0288012	0.0261041	0.0328392	0.0305862	0.0274805	0.032742	0.0250849	0.028188
	3	54.0719	99.9021	68.5246	83.7801	71.8526	97.4632	81.2214	67.0648	103.648	100.749	83.0884	95.9819	72.2443	76.3737	84.7699			2`	19.0788	19.0788	19.0788	19.0788	19.0788	19.0788	19.0788	19.0788	19.0788	19.0788	19.0788	19.0788	19.0788	19.0788	19.0788			2`	2.05844	2.05844	2.05844	2.05844	2.05844	2.05844	2.05844	2.05844	2.05844	2.05844	2.05844	2.05844
	3`	99.5689	99.5689	99.5689	99.5689	99.5689	99.5689	99.5689	99.5689	99.5689	99.5689	99.5689	99.5689	99.5689	99.5689	99.5689			3	0.822248	0.745439	0.414316	0.443646	0.256412	0.411574	0.384808	0.386163	0.648023	0.805967	0.219836	0.837906	0.377168	0.418061	0.321257			3	0.0311957	0.0259795	0.0413353	0.0367709	0.0302294	0.0372758	0.0501521	0.0388795	0.0367543	0.0251521	0.027663	0.0269652
	4	16.0037	22.4217	33.0772	13.747	9.50059	12.4154	13.4967	16.2937	21.3967	12.6416	16.8207	13.6351	11.8278	25.1678	27.3021			3`	19.0788	19.0788	19.0788	19.0788	19.0788	19.0788	19.0788	19.0788	19.0788	19.0788	19.0788	19.0788	19.0788	19.0788	19.0788			3`	2.05844	2.05844	2.05844	2.05844	2.05844	2.05844	2.05844	2.05844	2.05844	2.05844	2.05844	2.05844
																			4	0.760133	0.85501	0.832667	0.329607	0.807547	0.309317	0.37457	0.402474	0.308046	0.215543	0.805698	0.179181	0.875946	0.263615	0.191466			4	0.0334085	0.0657199	0.0452015	0.041673	0.0847216	0.0339832	0.0305902	0.0396605	0.0618304	0.0606673	0.0359771	0.0440755
	201B7
			Passage 1			Passage 2			Passage 3			Passage 4			Passage 5				201B7																		201B7
	Day	Rep 1	Rep 2	Rep 3	Rep 1	Rep 2	Rep 3	Rep 1	Rep 2	Rep 3	Rep 1	Rep 2	Rep 3	Rep 1	Rep 2	Rep 3					Passage 1			Passage 2			Passage 3			Passage 4			Passage 5						Passage 1			Passage 2			Passage 3			Passage 4
	0	99.5689	99.5689	99.5689	99.5689	99.5689	99.5689	99.5689	99.5689	99.5689	99.5689	99.5689	99.5689	99.5689	99.5689	99.5689			Day	Rep 1	Rep 2	Rep 3	Rep 1	Rep 2	Rep 3	Rep 1	Rep 2	Rep 3	Rep 1	Rep 2	Rep 3	Rep 1	Rep 2	Rep 3			Day	Rep 1	Rep 2	Rep 3	Rep 1	Rep 2	Rep 3	Rep 1	Rep 2	Rep 3	Rep 1	Rep 2	Rep 3
	1	29.8895	36.4571	33.6138	35.7816	38.6744	33.6178	30.1854	40.0963	38.3885	35.1861	36.4553	39.2879	33.8043	34.8547	38.9019			0	19.0788	19.0788	19.0788	19.0788	19.0788	19.0788	19.0788	19.0788	19.0788	19.0788	19.0788	19.0788	19.0788	19.0788	19.0788			0	2.05844	2.05844	2.05844	2.05844	2.05844	2.05844	2.05844	2.05844	2.05844	2.05844	2.05844	2.05844
	1`	99.5689	99.5689	99.5689	99.5689	99.5689	99.5689	99.5689	99.5689	99.5689	99.5689	99.5689	99.5689	99.5689	99.5689	99.5689			1	3.19429	1.9219	4.26929	3.55369	2.88445	3.66087	4.21044	3.27644	1.90465	2.58082	2.68488	3.27587	3.00457	3.66664	1.37903			1	0.025023	0.0314389	0.0267616	0.0359592	0.0332492	0.0253255	0.0327577	0.0356535	0.0408742	0.0268509	0.0307645	0.0265457
	2	33.8312	34.2742	27.528	38.5842	34.0162	30.9251	33.6221	34.6744	35.2079	28.6056	45.6424	32.3328	34.6405	29.7823	33.113			1`	19.0788	19.0788	19.0788	19.0788	19.0788	19.0788	19.0788	19.0788	19.0788	19.0788	19.0788	19.0788	19.0788	19.0788	19.0788			1`	2.05844	2.05844	2.05844	2.05844	2.05844	2.05844	2.05844	2.05844	2.05844	2.05844	2.05844	2.05844
	2`	99.5689	99.5689	99.5689	99.5689	99.5689	99.5689	99.5689	99.5689	99.5689	99.5689	99.5689	99.5689	99.5689	99.5689	99.5689			2	0.76966	0.528696	1.10892	3.02802	0.742793	2.64987	1.45364	1.10511	1.04383	0.823304	3.22199	1.47212	0.834834	1.52642	0.576231			2	0.0252167	0.0292675	0.0244545	0.0315083	0.0252171	0.0281358	0.0279801	0.0303059	0.0362536	0.0253288	0.0281347	0.0260682
	3	97.226	87.6893	73.0351	78.4346	100.878	88.5093	108.44	86.2672	83.1078	102.106	87.6035	98.2749	84.2906	95.1991	83.7834			2`	19.0788	19.0788	19.0788	19.0788	19.0788	19.0788	19.0788	19.0788	19.0788	19.0788	19.0788	19.0788	19.0788	19.0788	19.0788			2`	2.05844	2.05844	2.05844	2.05844	2.05844	2.05844	2.05844	2.05844	2.05844	2.05844	2.05844	2.05844
	3`	99.5689	99.5689	99.5689	99.5689	99.5689	99.5689	99.5689	99.5689	99.5689	99.5689	99.5689	99.5689	99.5689	99.5689	99.5689			3	0.272934	0.822466	0.437429	0.179176	0.482371	0.69179	0.293892	0.245141	0.74324	0.241494	0.294996	0.366932	0.447936	0.603542	0.520764			3	0.0238055	0.0260905	0.0251938	0.0381285	0.0311209	0.0340702	0.031681	0.0253142	0.0316632	0.0243909	0.0265087	0.0277882
	4	13.738	17.4108	27.044	19.2979	14.9252	24.468	28.0397	32.4344	16.0166	14.1003	12.915	23.1543	31.9289	16.0961	18.8494			3`	19.0788	19.0788	19.0788	19.0788	19.0788	19.0788	19.0788	19.0788	19.0788	19.0788	19.0788	19.0788	19.0788	19.0788	19.0788			3`	2.05844	2.05844	2.05844	2.05844	2.05844	2.05844	2.05844	2.05844	2.05844	2.05844	2.05844	2.05844
																			4	0.421902	0.575642	0.678538	0.485652	0.321504	0.182606	0.414366	0.324099	0.233424	0.298642	0.902992	0.749508	0.817488	0.22073	0.256328			4	0.0577594	0.0532044	0.0368644	0.0251288	0.0240438	0.0247232	0.0251734	0.0248829	0.0255499	0.0247205	0.0244718	0.024436
	Ff-I01s01
			Passage 1			Passage 2			Passage 3			Passage 4			Passage 5				Ff-I01s01																		Ff-I01s01
	Day	Rep 1	Rep 2	Rep 3	Rep 1	Rep 2	Rep 3	Rep 1	Rep 2	Rep 3	Rep 1	Rep 2	Rep 3	Rep 1	Rep 2	Rep 3					Passage 1			Passage 2			Passage 3			Passage 4			Passage 5						Passage 1			Passage 2			Passage 3			Passage 4
	0	99.5689	99.5689	99.5689	99.5689	99.5689	99.5689	99.5689	99.5689	99.5689	99.5689	99.5689	99.5689	99.5689	99.5689	99.5689			Day	Rep 1	Rep 2	Rep 3	Rep 1	Rep 2	Rep 3	Rep 1	Rep 2	Rep 3	Rep 1	Rep 2	Rep 3	Rep 1	Rep 2	Rep 3			Day	Rep 1	Rep 2	Rep 3	Rep 1	Rep 2	Rep 3	Rep 1	Rep 2	Rep 3	Rep 1	Rep 2	Rep 3
	1	23.0679	29.1534	28.6442	33.9239	36.2182	34.7366	32.5673	42.5941	38.8432	35.2922	41.0148	36.5752	39.8118	38.6909	33.7265			0	19.0788	19.0788	19.0788	19.0788	19.0788	19.0788	19.0788	19.0788	19.0788	19.0788	19.0788	19.0788	19.0788	19.0788	19.0788			0	2.05844	2.05844	2.05844	2.05844	2.05844	2.05844	2.05844	2.05844	2.05844	2.05844	2.05844	2.05844
	1`	99.5689	99.5689	99.5689	99.5689	99.5689	99.5689	99.5689	99.5689	99.5689	99.5689	99.5689	99.5689	99.5689	99.5689	99.5689			1	2.01356	1.55517	3.33694	1.28677	3.10557	2.90013	2.85387	1.44372	2.68605	2.19482	2.79718	1.47253	2.90185	2.40012	1.91011			1	0.0364187	0.0340762	0.0355084	0.031624	0.0303854	0.0343263	0.031641	0.0281659	0.0326314	0.0280603	0.0259921	0.0303853
	2	32.0698	28.8516	34.6979	34.0106	34.8176	36.6708	24.049	29.235	33.4586	28.6304	29.7195	35.4997	32.5874	30.9385	36.7153			1`	19.0788	19.0788	19.0788	19.0788	19.0788	19.0788	19.0788	19.0788	19.0788	19.0788	19.0788	19.0788	19.0788	19.0788	19.0788			1`	2.05844	2.05844	2.05844	2.05844	2.05844	2.05844	2.05844	2.05844	2.05844	2.05844	2.05844	2.05844
	2`	99.5689	99.5689	99.5689	99.5689	99.5689	99.5689	99.5689	99.5689	99.5689	99.5689	99.5689	99.5689	99.5689	99.5689	99.5689			2	2.84604	1.90204	0.940767	1.25452	0.787362	2.88322	1.40545	0.472366	1.08095	0.625736	1.18682	1.19185	0.526548	0.614135	0.680288			2	0.0313337	0.0276405	0.0319312	0.0282551	0.0268874	0.0308906	0.03394	0.0270076	0.0308113	0.0277832	0.0280131	0.0309329
	3	73.4028	84.049	86.0186	101.576	93.7673	72.2543	85.8021	68.7948	61.2042	82.9522	59.8074	91.5969	77.8266	71.3056	90.9536			2`	19.0788	19.0788	19.0788	19.0788	19.0788	19.0788	19.0788	19.0788	19.0788	19.0788	19.0788	19.0788	19.0788	19.0788	19.0788			2`	2.05844	2.05844	2.05844	2.05844	2.05844	2.05844	2.05844	2.05844	2.05844	2.05844	2.05844	2.05844
	3`	99.5689	99.5689	99.5689	99.5689	99.5689	99.5689	99.5689	99.5689	99.5689	99.5689	99.5689	99.5689	99.5689	99.5689	99.5689			3	0.664579	0.734862	0.446676	0.575335	0.530506	0.685231	0.226569	0.28386	0.495584	0.166109	0.666887	0.175593	0.226496	0.283074	0.314929			3	0.0252365	0.0277265	0.0287331	0.0258887	0.0243915	0.0273191	0.0287481	0.0321767	0.0246583	0.0251525	0.0260045	0.0279369
	4	12.1181	16.8355	19.3261	29.9749	29.0356	31.9797	23.042	19.9323	25.7044	12.9098	14.9164	14.6177	17.5031	14.4685	19.594			3`	19.0788	19.0788	19.0788	19.0788	19.0788	19.0788	19.0788	19.0788	19.0788	19.0788	19.0788	19.0788	19.0788	19.0788	19.0788			3`	2.05844	2.05844	2.05844	2.05844	2.05844	2.05844	2.05844	2.05844	2.05844	2.05844	2.05844	2.05844
																			4	0.677611	0.265852	0.206438	0.492153	0.508497	0.598269	0.532806	0.336201	0.189376	0.752687	0.149869	0.187084	0.475495	0.56737	0.192266			4	0.0294894	0.02397	0.0301371	0.026963	0.0283966	0.0248472	0.040845	0.0286885	0.0358414	0.0292035	0.0474793	0.0329028
	C/MR(-)
																			C/MR(-)																		C/MR(-)
	TkDN-4M
			Passage 1																TkDN-4M																		TkDN-4M
	Day	Rep 1	Rep 2	Rep 3																	Passage 1																		Passage 1
	0	99.5689	99.5689	99.5689															Day	Rep 1	Rep 2	Rep 3															Day	Rep 1	Rep 2	Rep 3
	1	28.9424	32.0918	24.554															0	19.0788	19.0788	19.0788															0	2.05844	2.05844	2.05844
	1`	28.9424	32.0918	24.554															1	2.29842	2.41105	3.89582															1	0.0377165	0.0318071	0.0523576
	2	11.7919	19.0239	25.816															1`	2.29842	2.41105	3.89582															1`	0.0377165	0.0318071	0.0523576
	2`	11.7919	19.0239	25.816															2	0.69208	1.02834	0.290806															2	0.0315687	0.0376993	0.0461203
	3	11.2775	16.5836	20.7431															2`	0.69208	1.02834	0.290806															2`	0.0315687	0.0376993	0.0461203
	3`	11.2775	16.5836	20.7431															3	0.286822	0.297054	0.159447															3	0.0430713	0.0453707	0.0386237
	4	11.8363	16.9909	22.8327															3`	0.286822	0.297054	0.159447															3`	0.0430713	0.0453707	0.0386237
																			4	0.354786	0.313565	0.161512															4	0.0939193	0.0905907	0.0814819
	201B7
			Passage 1																201B7																		201B7
	Day	Rep 1	Rep 2	Rep 3																	Passage 1																		Passage 1
	0	99.5689	99.5689	99.5689															Day	Rep 1	Rep 2	Rep 3															Day	Rep 1	Rep 2	Rep 3
	1	30.5653	34.1696	35.3485															0	19.0788	19.0788	19.0788															0	2.05844	2.05844	2.05844
	1`	30.5653	34.1696	35.3485															1	2.43088	4.10174	3.12418															1	0.0376709	0.0327185	0.0426529
	2	29.1711	24.1407	20.0713															1`	2.43088	4.10174	3.12418															1`	0.0376709	0.0327185	0.0426529
	2`	29.1711	24.1407	20.0713															2	0.674657	0.745996	0.894107															2	0.0417349	0.0397911	0.0375089
	3	15.8279	13.7686	12.7641															2`	0.674657	0.745996	0.894107															2`	0.0417349	0.0397911	0.0375089
	3`	15.8279	13.7686	12.7641															3	0.37005	0.138323	0.148208															3	0.037232	0.0393595	0.0415501
	4	11.4575	9.36604	8.84287															3`	0.37005	0.138323	0.148208															3`	0.037232	0.0393595	0.0415501
																			4	0.328019	0.338011	0.123856															4	0.0506883	0.0410505	0.0848901
	Ff-I01s01
			Passage 1																Ff-I01s01																		Ff-I01s01
	Day	Rep 1	Rep 2	Rep 3																	Passage 1																		Passage 1
	0	99.5689	99.5689	99.5689															Day	Rep 1	Rep 2	Rep 3															Day	Rep 1	Rep 2	Rep 3
	1	38.2484	28.2813	25.7447															0	19.0788	19.0788	19.0788															0	2.05844	2.05844	2.05844
	1`	38.2484	28.2813	25.7447															1	1.37745	3.73055	1.62225															1	0.0354414	0.0891413	0.0454873
	2	23.3721	18.1157	27.1166															1`	1.37745	3.73055	1.62225															1`	0.0354414	0.0891413	0.0454873
	2`	23.3721	18.1157	27.1166															2	0.301873	0.497402	0.406489															2	0.0422788	0.0528871	0.0507554
	3	16.3278	16.1646	22.6929															2`	0.301873	0.497402	0.406489															2`	0.0422788	0.0528871	0.0507554
	3`	16.3278	16.1646	22.6929															3	0.227775	0.127127	0.212115															3	0.0587578	0.0646282	0.0782384
	4	16.9223	14.6009	25.1498															3`	0.227775	0.127127	0.212115															3`	0.0587578	0.0646282	0.0782384
																			4	0.168614	0.0805554	0.0956991															4	0.0462727	0.097505	0.101577
[truncated: 19 more columns]

## Sheet: Figure 5 (d)
	Figure 5d - Pluripotency gene expression
	Relative gene expression - OCT4.
	D/MR(-)					C/MR(+)
		TkDN-4M	201B7	Ff-I01s01			TkDN-4M	201B7	Ff-I01s01
	Rep 1	1.61303	2.1994	1.64148		Rep 1	0.539081	0.557916	0.874926
	Rep 2	1.9323	2.02174	2.11023		Rep 2	1.14734	1.48909	0.317186
	Rep 3	1.05239	2.16841	1.67694		Rep 3	0.578509	0.326659	0.8204
	Rep 4	1.11894	2.1418	1.69098		Rep 4	0.439669	1.38506	1.19924
	Relative gene expression - SOX2
	D/MR(-)					C/MR(+)
		TkDN-4M	201B7	Ff-I01s01			TkDN-4M	201B7	Ff-I01s01
	Rep 1	1.53613	1.17809	1.14331		Rep 1	0.467614	0.77291	0.655355
	Rep 2	1.33401	2.09798	2.46125		Rep 2	0.948969	1.04796	0.622351
	Rep 3	1.42259	2.5605	2.24708		Rep 3	0.877964	1.00407	0.448315
	Rep 4	2.59126	1.74687	1.75135		Rep 4	0.276287	0.835604	0.430239
	Relative gene expression - NANOG
	D/MR(-)					C/MR(+)
		TkDN-4M	201B7	Ff-I01s01			TkDN-4M	201B7	Ff-I01s01
	Rep 1	1.64448	2.79599	2.1767		Rep 1	0.150281	0.175695	0.168576
	Rep 2	2.92702	2.30609	2.25703		Rep 2	0.809551	0.284306	0.352039
	Rep 3	2.94454	2.67411	2.48376		Rep 3	0.998195	0.467475	0.12105
	Rep 4	1.29915	2.70736	3.30867		Rep 4	0.19371	0.192159	0.456195

## Sheet: Figure 6 (a,b,c,d)
	Figure 6a - Genomic stability
	Chr 1q		D/MR(-)			C/MR(+)
		TkDN-4M	201B7	Ff-I01s01	TkDN-4M	201B7	Ff-I01s01
	Rep1	2.2746	1.85826	2.25648	2.24207	2.14404	1.76813
	Rep2	1.83051	2.201	1.98686	2.03813	2.25017	2.04671
	Rep3	1.69569	2.51019	2.15991	1.8707	1.83098	1.85245
	Chr 4p		D/MR(-)			C/MR(+)
		TkDN-4M	201B7	Ff-I01s01	TkDN-4M	201B7	Ff-I01s01
	Rep1	2.05772	2.09042	2.01656	1.89258	2.04091	2.28113
	Rep2	1.98464	1.92705	2.01336	2.07329	1.97466	1.9538
	Rep3	1.95895	1.98593	1.97041	2.03881	1.98506	1.79498
	Chr 8q		D/MR(-)			C/MR(+)
		TkDN-4M	201B7	Ff-I01s01	TkDN-4M	201B7	Ff-I01s01
	Rep1	2.21958	2.10067	1.77078	1.99157	2.0233	2.01742
	Rep2	2.11445	2.16912	2.19448	2.35239	2.10509	2.24151
	Rep3	2.09125	2.15437	2.01881	1.87742	1.69095	1.90995
	Chr 10p		D/MR(-)			C/MR(+)
		TkDN-4M	201B7	Ff-I01s01	TkDN-4M	201B7	Ff-I01s01
	Rep1	2.16373	2.06762	2.1399	1.83585	2.11982	1.95174
	Rep2	2.32627	2.01219	1.99207	2.1893	2.15446	1.99283
	Rep3	2.08848	1.92308	2.2399	2.04304	1.98109	2.37048
	Chr 12p		D/MR(-)			C/MR(+)
		TkDN-4M	201B7	Ff-I01s01	TkDN-4M	201B7	Ff-I01s01
	Rep1	2.09878	2.09217	2.29455	1.80173	2.26263	3.05719
	Rep2	1.8303	1.67888	2.24441	2.04776	2.00065	2.91735
	Rep3	2.36809	2.06257	2.14074	2.18455	1.76107	2.85133
	Chr 17q		D/MR(-)			C/MR(+)
		TkDN-4M	201B7	Ff-I01s01	TkDN-4M	201B7	Ff-I01s01
	Rep1	1.7805	1.90356	2.01108	3.08652	2.09613	2.32104
	Rep2	1.99654	1.9714	1.72713	3.49759	1.77607	2.0493
	Rep3	1.57442	2.204	2.35358	2.92109	1.60877	2.02187
	Chr 18q		D/MR(-)			C/MR(+)
		TkDN-4M	201B7	Ff-I01s01	TkDN-4M	201B7	Ff-I01s01
	Rep1	1.63388	2.17011	1.99502	1.88803	2.13101	1.90958
	Rep2	1.83612	2.08014	2.42107	1.59887	1.7989	1.97631
	Rep3	2.0504	2.06511	2.26053	2.2161	1.58668	2.11773
	Chr 20q		D/MR(-)			C/MR(+)
		TkDN-4M	201B7	Ff-I01s01	TkDN-4M	201B7	Ff-I01s01
	Rep1	1.83997	1.81235	2.01396	1.96107	2.36137	2.40339
	Rep2	1.76951	2.1012	2.18802	2.0023	1.71973	2.0497
	Rep3	1.69489	1.96647	1.83241	1.76861	1.85602	1.90284
	Chr Xp		D/MR(-)			C/MR(+)
		TkDN-4M	201B7	Ff-I01s01	TkDN-4M	201B7	Ff-I01s01
	Rep1	0.842806	2.05588	1.07849	0.896508	2.00366	1.1717
	Rep2	0.941793	2.06538	1.22237	1.08218	2.04326	1.03273
	Rep3	1.28516	2.01418	1.09119	1.01776	2.10177	0.878207
	Figure 6b - Ectoderm gene expression
	Relative gene expression - Nestin
	D/MR(-)					C/MR(+)
		TkDN-4M	201B7	Ff-I01s01			TkDN-4M	201B7	Ff-I01s01
	Rep 1	61.9057	101.945	62.0674		Rep 1	39.3757	16.3573	20.4594
	Rep 2	40.9978	84.7605	105.544		Rep 2	21.1067	21.4047	17.2277
	Rep 3	67.8074	98.7449	59.9636		Rep 3	43.6448	29.6832	11.7814
	Relative gene expression - OTX2
	D/MR(-)					C/MR(+)
		TkDN-4M	201B7	Ff-I01s01			TkDN-4M	201B7	Ff-I01s01
	Rep 1	67.095	86.1426	60.1929		Rep 1	45.8282	13.2056	28.9362
	Rep 2	103.582	50.1641	55.9133		Rep 2	25.1545	27.9095	23.0043
	Rep 3	78.979	71.5195	22.9898		Rep 3	18.9694	28.5633	16.8239
	Relative gene expression - PAX6
	D/MR(-)					C/MR(+)
		TkDN-4M	201B7	Ff-I01s01			TkDN-4M	201B7	Ff-I01s01
	Rep 1	49.448	57.1076	47.3931		Rep 1	21.0758	38.8639	27.8051
	Rep 2	47.7331	62.1879	54.8841		Rep 2	17.5123	48.656	32.155
	Rep 3	56.3873	89.7686	17.8091		Rep 3	19.4284	36.8108	22.6386
	Figure 6c - Mesoderm gene expression
	Relative gene expression - T/Brachyury
	D/MR(-)					C/MR(+)
		TkDN-4M	201B7	Ff-I01s01			TkDN-4M	201B7	Ff-I01s01
	Rep 1	82.1551	35.5884	23.0378		Rep 1	40.5689	39.0611	15.3535
	Rep 2	89.0374	90.7938	31.6352		Rep 2	33.7937	44.2739	13.3252
	Rep 3	105.237	80.8777	37.5446		Rep 3	32.0058	20.1638	13.9478
	Relative gene expression - RUNX1
	D/MR(-)					C/MR(+)
		TkDN-4M	201B7	Ff-I01s01			TkDN-4M	201B7	Ff-I01s01
	Rep 1	61.011	32.5445	41.3285		Rep 1	3.81873	32.0869	19.5121
	Rep 2	36.5849	49.0246	40.3932		Rep 2	11.6109	44.3996	18.1203
	Rep 3	44.4143	73.1881	47.0856		Rep 3	9.89849	26.9122	9.1175
	Relative gene expression - TBX6
	D/MR(-)					C/MR(+)
		TkDN-4M	201B7	Ff-I01s01			TkDN-4M	201B7	Ff-I01s01
	Rep 1	64.1035	40.3925	36.5112		Rep 1	3.24299	24.8884	44.8815
	Rep 2	27.1337	59.2679	52.5538		Rep 2	6.97545	12.6612	50.2595
	Rep 3	44.8685	46.639	70.6606		Rep 3	5.0123	10.9524	38.6933
	Figure 6d - Endoderm gene expression
	Relative gene expression - SOX17
	D/MR(-)					C/MR(+)
		TkDN-4M	201B7	Ff-I01s01			TkDN-4M	201B7	Ff-I01s01
	Rep 1	63.5992	138.384	98.9584		Rep 1	15.3506	40.2533	14.3384
	Rep 2	100.096	125.02	65.3795		Rep 2	28.9302	44.036	14.3301
	Rep 3	113.559	109.279	78.0834		Rep 3	12.9011	51.9501	17.4394
	Relative gene expression - FOXA2
	D/MR(-)					C/MR(+)
		TkDN-4M	201B7	Ff-I01s01			TkDN-4M	201B7	Ff-I01s01
	Rep 1	64.3411	95.3353	56.9203		Rep 1	28.7064	45.689	26.0409
	Rep 2	59.7591	87.2218	48.9413		Rep 2	13.4646	43.2793	23.0839
	Rep 3	19.4643	58.7227	65.432		Rep 3	7.67192	78.0636	28.1385
	Relative gene expression - GATA4
	D/MR(-)					C/MR(+)
		TkDN-4M	201B7	Ff-I01s01			TkDN-4M	201B7	Ff-I01s01
	Rep 1	26.2817	47.5106	15.9682		Rep 1	11.1889	19.2964	14.2562
	Rep 2	31.6261	35.8809	24.3334		Rep 2	9.19885	11.0754	23.5379
	Rep 3	10.2612	31.7705	24.5214		Rep 3	7.93932	13.4074	21.642
